# Supplementary material for: TFEB activates Nrf2 by repressing its E3 ubiquitin ligase DCAF11 and promoting phosphorylation of p62
Source: Sci Rep. 2019 Oct 4;9:14354. doi: 10.1038/s41598-019-50877-8 (PMC6778067; doi:10.1038/s41598-019-50877-8)
Supplement: Supplementary file 2 — Supplementary Data gene set 1 [file 41598_2019_50877_MOESM2_ESM.xlsx]

## Sheet: Chip-Seq (121 genes)
TargetID	RefSeq_NM	GeneSymbol	GENE_ID	TFEB/control (fold change)	N_TFEB_1	N_TFEB_2	N_control_1	N_control_2
ILMN_1692177	NM_006022	TSC22D1	8848	-1.89713	8.3224	8.26439	9.27509	9.15935
ILMN_1756312	NM_003612	SEMA7A	8482	-1.6445	6.99304	7.05558	7.70001	7.78392
ILMN_1787567	NM_006022	TSC22D1	8848	-1.56626	10.7771	10.955	11.4668	11.56
ILMN_2412380	NM_183422	TSC22D1	8848	-1.51189	8.96137	9.166	9.64935	9.67072
ILMN_1665004	NM_007359	CASC3	22794	-1.39685	10.3628	10.4251	10.8365	10.9158
ILMN_1660451	NM_178008	STARD13	90627	-1.2562	8.88288	8.89406	9.21663	9.21845
ILMN_2198239	NM_000187	HGD	3081	-1.24829	6.6746	6.43336	6.90861	6.83927
ILMN_1802615	NM_001259	CDK6	1021	-1.24228	12.2368	12.2086	12.5318	12.5395
ILMN_2341254	NM_178006	STARD13	90627	-1.23385	8.78612	8.84346	9.08676	9.14914
ILMN_2352245	NM_177532	RASSF6	166824	-1.23331	7.80103	7.87117	8.06661	8.21067
ILMN_1778560	NM_032924	ZNF3	7551	-1.20161	8.48841	8.48368	8.71251	8.78951
ILMN_2374234	NM_002731	PRKACB	5567	-1.1979	7.51543	7.3714	7.71197	7.69588
ILMN_1781565	NM_022566	MESDC1	59274	-1.19315	8.60092	8.61153	8.92176	8.80026
ILMN_1683415	NM_001221	CAMK2D	817	-1.1874	8.64417	8.65605	8.92501	8.87083
ILMN_1786215	NM_032924	ZNF3	7551	-1.17368	8.18708	8.33984	8.55403	8.43497
ILMN_1694504	NM_018150	RNF220	55182	-1.1681	9.88193	9.88297	10.058	10.1552
ILMN_1657381	NM_177532	RASSF6	166824	-1.15929	6.24914	6.2302	6.4663	6.43952
ILMN_1760129	XM_946124	EHMT1	79813	-1.15286	7.25059	7.31043	7.38961	7.58184
ILMN_1666490	NM_183380	DST	667	-1.15063	6.56066	6.6646	6.77601	6.85411
ILMN_2390739	NM_017715	ZNF3	7551	-1.13805	7.22799	6.75387	7.06976	7.28523
ILMN_1677765	NM_017522	LRP8	7804	-1.13253	11.9775	11.871	12.0619	12.1456
ILMN_1801852	NM_006808	SEC61B	10952	-1.12408	14.0089	14.0062	14.2049	14.1477
ILMN_1784774	NM_014499	P2RY10	27334	-1.10431	6.91156	6.82588	7.09616	6.92757
ILMN_2198515	NM_020801	ARRDC3	57561	-1.10363	7.93692	7.86427	8.10413	7.98157
ILMN_1666969	NM_003215	TEC	7006	-1.10208	7.0639	7.04295	7.30669	7.08063
ILMN_1670130	NM_005224	ARID3A	1820	-1.09631	9.89603	9.99877	10.1283	10.0318
ILMN_1758918	NM_005104	BRD2	6046	-1.09621	13.2271	13.187	13.3011	13.378
ILMN_1806908	NM_002738	PRKCB1	5579	-1.09306	6.42889	6.44581	6.47766	6.65377
ILMN_2287157	NM_183380	DST	667	-1.0911	8.45194	8.27911	8.53599	8.44661
ILMN_1706418	XM_946119	EHMT1	79813	-1.08971	7.16623	7.03173	7.20328	7.24256
ILMN_1812273	NM_024757	EHMT1	79813	-1.08857	6.96135	6.7942	6.91594	7.08449
ILMN_2319544	NM_172128	CAMK2D	817	-1.0885	7.75898	7.89886	7.99086	7.91165
ILMN_1659257	NM_152942	TNFRSF8	943	-1.08342	6.79728	7.11319	7.05672	7.08493
ILMN_1679041	NM_001013251	SLC3A2	6520	-1.08051	9.32059	9.2742	9.39238	9.42583
ILMN_1770711	NM_001243	TNFRSF8	943	-1.07804	6.47023	6.39644	6.53629	6.54722
ILMN_1656501	NM_004419	DUSP5	1847	-1.07458	10.3231	10.3748	10.4617	10.4438
ILMN_1687315	NM_002957	RXRA	6256	-1.07213	11.5717	11.5503	11.6336	11.6894
ILMN_1707475	NM_152653	UBE2E2	7325	-1.06537	10.4015	10.4549	10.5687	10.4704
ILMN_1658818	NM_001221	CAMK2D	817	-1.06335	6.97738	7.10595	7.06775	7.19282
ILMN_2302654	NM_001018054	LRP8	7804	-1.05418	9.99326	9.79045	9.96903	9.96692
ILMN_1712112	NM_203418	RCAN1	1827	-1.05124	7.08194	7.05485	7.07913	7.20183
ILMN_2257607	NM_178006	STARD13	90627	-1.05031	7.85551	7.79728	7.88717	7.90724
ILMN_1716563	NM_212535	PRKCB1	5579	-1.05	6.41457	6.45052	6.66573	6.34014
ILMN_2367239	NM_203417	RCAN1	1827	-1.04851	11.1634	11.1015	11.2243	11.1773
ILMN_2238302	NM_001723	DST	667	-1.04611	6.97089	7.01613	7.14901	6.96808
ILMN_2198516	NM_020801	ARRDC3	57561	-1.04498	6.81087	6.53104	6.69019	6.77868
ILMN_1705310	NM_007146	VEZF1	7716	-1.04128	11.8895	11.9198	11.9975	11.9285
ILMN_1745820	NM_201431	RASSF6	166824	-1.03275	6.9738	7.1125	7.0669	7.11239
ILMN_2098446	NM_021127	PMAIP1	5366	-1.03252	10.7683	10.7008	10.7546	10.8068
ILMN_2321578	NM_198333	P2RY10	27334	-1.03175	6.67245	6.63458	6.63839	6.75883
ILMN_1651964	NM_001023587	ABCC5	10057	-1.03057	9.70571	9.81126	9.7707	9.83315
ILMN_1705907	NM_005124	NUP153	9972	-1.03004	11.7633	11.5515	11.7562	11.6439
ILMN_1712959	NM_004418	DUSP2	1844	-1.02827	7.85407	7.84872	7.97884	7.8044
ILMN_2278112	NM_207578	PRKACB	5567	-1.02756	6.63054	6.74693	6.73527	6.72064
ILMN_1689525	NM_021127	PMAIP1	5366	-1.02033	8.64967	8.34172	8.54008	8.50937
ILMN_1675992	NM_001723	DST	667	-1.01782	7.93853	8.06902	8.0379	8.02062
ILMN_1757060	NM_172115	CAMK2D	817	-1.0167	6.70247	6.86323	6.82809	6.78541
ILMN_1706531	NM_005688	ABCC5	10057	-1.01578	9.84311	9.77441	9.8591	9.80358
ILMN_1690314	NM_182948	PRKACB	5567	-1.01296	6.66833	6.70295	6.65582	6.75261
ILMN_1665873	NM_020388	DST	667	-1.01197	6.44354	6.67978	6.57319	6.58448
ILMN_1790909	NM_006164	NFE2L2	4780	-1.01069	12.7799	12.7344	12.7025	12.8425
ILMN_1786498	NM_052851	STARD13	90627	-1.00995	6.50186	6.22788	6.39848	6.35983
ILMN_1666380	NM_178007	STARD13	90627	-1.00983	6.77123	7.05041	6.93534	6.91452
ILMN_1812571	NM_006861	RAB35	11021	-1.00767	10.2785	10.3851	10.4721	10.2135
ILMN_1712639	NM_032797	AIFM2	84883	-1.00536	8.34679	8.39073	8.40717	8.34577
ILMN_1737541	NM_000187	HGD	3081	-1.00429	7.18726	7.32635	7.25876	7.26718
ILMN_2302358	NM_001023587	ABCC5	10057	-1.00258	6.90561	6.69629	6.85661	6.75274
ILMN_2317658	NM_001012661	SLC3A2	6520	-1.00142	10.0973	10.1317	10.1459	10.0872
ILMN_1667408	NM_004437	EPB41	2035	1.00054	7.49294	7.62228	7.63899	7.47468
ILMN_1777449	NM_001099222	IFT74	80173	1.00072	8.85077	8.86698	8.77058	8.94509
ILMN_1738642	NM_016308	CMPK1	51727	1.00142	12.007	11.8908	11.971	11.9227
ILMN_1688959	NM_001242	CD27	939	1.00383	6.4711	6.45059	6.44611	6.46455
ILMN_1764826	NM_006521	TFE3	7030	1.00467	9.13498	9.10635	9.2583	8.96958
ILMN_1776515	NM_023075	MPPE1	65258	1.00689	10.6163	10.5094	10.4724	10.6335
ILMN_1731619	NM_001344	DAD1	1603	1.00708	14.0355	13.9978	14.0039	14.0089
ILMN_1679809	NM_000852	GSTP1	2950	1.00737	14.6599	14.6599	14.5865	14.7122
ILMN_2110908	NM_002467	MYC	4609	1.00826	10.2962	10.1552	10.2107	10.217
ILMN_2126408	NM_001037125	UNKL	64718	1.01215	6.94067	6.7826	6.76265	6.92578
ILMN_1798955	NM_003560	PLA2G6	8398	1.01269	6.51224	6.44235	6.36772	6.55048
ILMN_1756152	NM_024311	MFSD11	79157	1.01371	10.0694	10.2322	10.1161	10.1462
ILMN_1807600	NM_017921	NPLOC4	55666	1.01629	10.8935	10.9022	10.8962	10.8529
ILMN_2327994	NM_148174	AZIN1	51582	1.0187	9.15988	9.06891	9.05232	9.12301
ILMN_1763409	NM_018103	LRRC8D	55144	1.02088	9.0207	9.23105	9.11024	9.08189
ILMN_2287168	NM_001033503	SAR1B	51128	1.02636	7.05571	7.00933	7.02309	6.96688
ILMN_1651538	NM_004756	NUMBL	9253	1.02928	8.45674	8.91765	8.70249	8.58862
ILMN_2228809	NM_012479	YWHAG	7532	1.03185	13.6316	13.5883	13.5905	13.539
ILMN_1733615	NM_007358	MTF2	22823	1.03333	9.95662	9.94232	9.80324	10.0011
ILMN_1697654	NM_001004426	PLA2G6	8398	1.03382	7.16939	7.39255	7.20941	7.25655
ILMN_1755954	NM_014912	CPEB3	22849	1.03753	7.58166	7.5378	7.44755	7.56562
ILMN_1692260	NM_032711	MAFG	4097	1.04088	9.00918	8.97433	8.95792	8.90998
ILMN_1777220	NM_007126	VCP	7415	1.04154	12.0798	12.1283	12.0367	12.054
ILMN_1707391	NM_178509	STXBP4	252983	1.04572	8.53502	8.35173	8.44176	8.31601
ILMN_2195236	NM_006320	PGRMC2	10424	1.04708	12.0892	12.0919	11.9801	12.0682
ILMN_1740429	NM_000146	FTL	2512	1.04894	15.8796	15.9174	15.8296	15.8296
ILMN_1744897	NM_002249	KCNN3	3782	1.04924	6.66757	6.67485	6.5922	6.61152
ILMN_2171783	NM_014912	CPEB3	22849	1.05226	6.67395	6.75646	6.55738	6.72606
ILMN_2410772	NM_012289	KEAP1	9817	1.05248	10.8226	10.7877	10.7659	10.6969
ILMN_2410771	NM_012289	KEAP1	9817	1.05297	10.6936	10.779	10.6075	10.7162
ILMN_1750145	NM_012479	YWHAG	7532	1.05392	12.3669	12.2496	12.2344	12.2305
ILMN_1656682	NM_015878	AZIN1	51582	1.05702	12.924	12.936	12.854	12.846
ILMN_2148847	NM_018064	AKIRIN2	55122	1.05802	12.2125	12.2283	12.1419	12.1362
ILMN_1775692	NM_003760	EIF4G3	8672	1.06374	11.4528	11.3603	11.4483	11.1865
ILMN_1801608	NM_002249	KCNN3	3782	1.06429	6.81296	6.91916	6.81397	6.73837
ILMN_1804822	NM_080725	SRXN1	140809	1.06512	13.539	13.46	13.4214	13.3956
ILMN_1653102	NM_207311	CCDC64	92558	1.06545	6.56555	6.73433	6.57621	6.54076
ILMN_2323427	NM_203343	EPB41	2035	1.0728	7.46288	7.11899	7.226	7.15313
ILMN_1711787	NM_203500	KEAP1	9817	1.07648	6.41864	6.52557	6.32261	6.40896
ILMN_2412761	NM_002359	MAFG	4097	1.079	8.22827	8.23827	8.15541	8.09173
ILMN_1704550	NM_015878	AZIN1	51582	1.08127	9.2465	9.25619	9.11367	9.16357
ILMN_1736888	NM_001033503	SAR1B	51128	1.08372	12.6082	12.5387	12.4438	12.4711
ILMN_1679301	NM_020863	ZFAT	57623	1.08533	6.77226	6.63477	6.47846	6.69229
ILMN_1815012	NM_001013839	EXOC7	23265	1.08561	12.4745	12.4884	12.3999	12.326
ILMN_1805863	NM_152348	WDR81	124997	1.088	8.75467	8.82895	8.7271	8.61316
ILMN_2282641	NM_001061	TBXAS1	6916	1.08896	7.19163	7.21507	7.00859	7.15221
ILMN_3299520	NM_212535	PRKCB	5579	1.09069	6.69204	6.51886	6.58904	6.37139
ILMN_2195703	NM_133263	PPARGC1B	133522	1.0958	7.81148	7.95631	7.72876	7.77506
ILMN_1769103	NM_032711	MAFG	4097	1.09873	7.16416	7.01667	6.94658	6.96258
ILMN_2143822	NM_021964	ZNF148	7707	1.10207	10.6318	10.3212	10.348	10.3247
ILMN_1793433	NM_016131	RAB10	10890	1.10247	13.4812	13.522	13.2738	13.448
ILMN_2173451	NM_000175	GPI	2821	1.10279	13.2533	13.1972	13.0925	13.0756
ILMN_1715069	NM_004180	TANK	10010	1.11303	9.97941	9.90518	9.79306	9.78255
ILMN_1801403	NM_015115	DCUN1D4	23142	1.11461	11.3472	11.4832	11.2212	11.296
ILMN_1664111	NM_001017368	RFFL	117584	1.11489	6.65787	6.68091	6.62464	6.40034
ILMN_2387553	NM_152132	PSMA3	5684	1.11565	13.2302	13.0321	12.8933	13.0532
ILMN_2366388	NM_181696	PRDX1	5052	1.12198	15.5684	15.5225	15.473	15.2859
ILMN_1667744	NM_138608	MPPE1	65258	1.12494	7.97824	7.9993	7.83853	7.79932
ILMN_2354953	NM_000903	NQO1	1728	1.12659	8.08263	8.32552	8.11289	7.95134
ILMN_2366391	NM_181696	PRDX1	5052	1.12842	15.5129	15.3872	15.3277	15.2238
ILMN_1690352	NM_032804	ADO	84890	1.12857	11.0567	10.9735	10.7973	10.8839
ILMN_1793849	NM_133484	TANK	10010	1.12873	6.57985	6.55777	6.36724	6.42096
ILMN_1668514	NM_012398	PIP5K1C	23396	1.13066	10.2464	10.3239	10.1686	10.0473
ILMN_2328666	NM_004233	CD83	9308	1.14551	8.78702	8.80624	8.62403	8.57726
ILMN_1757723	NM_024294	C6orf106	64771	1.1588	7.78392	7.84654	7.53879	7.66641
ILMN_1746633	NM_147202	C9orf25	203259	1.15928	10.2115	10.332	10.0353	10.0818
ILMN_1798254	NM_018477	ACTR10	55860	1.16203	11.3338	11.43	11.2202	11.1102
ILMN_1680618	NM_002467	MYC	4609	1.16333	10.9394	10.961	10.7206	10.7434
ILMN_1788384	NM_032012	C9orf5	23731	1.17093	11.1011	10.9126	10.8485	10.71
ILMN_1663786	NM_203342	EPB41	2035	1.17641	6.85644	6.81725	6.64035	6.56454
ILMN_1770127	NM_005880	DNAJA2	10294	1.17911	12.8743	12.7832	12.5401	12.642
ILMN_1765547	NM_002199	IRF2	3660	1.18367	8.8991	8.96901	8.79378	8.58779
ILMN_2318011	NM_002788	PSMA3	5684	1.18865	12.1408	12.0765	11.7799	11.9387
ILMN_1723145	NM_025268	TMEM121	80757	1.19264	7.15033	7.14886	6.85029	6.94059
ILMN_1809607	NM_005729	PPIF	10105	1.20504	8.51827	8.59771	8.34365	8.23418
ILMN_1780582	NM_001040280	CD83	9308	1.21025	9.41301	9.46059	9.13833	9.18466
ILMN_1809259	NM_017878	HRASLS2	54979	1.22323	7.32614	7.39034	7.12107	7.01403
ILMN_1720282	NM_000903	NQO1	1728	1.23225	14.9451	14.8959	14.5496	14.6888
ILMN_1750800	NM_002197	ACO1	48	1.23481	12.1041	12.1113	11.837	11.7697
ILMN_1710923	NM_021181	SLAMF7	57823	1.24206	7.69297	7.61427	7.44034	7.24142
ILMN_1685005	NM_001065	TNFRSF1A	7132	1.24466	13.0184	13.0227	12.752	12.6576
ILMN_1700384	NM_020888	KIAA1522	57648	1.25381	10.1354	10.2523	9.82566	9.90944
ILMN_2215194	NM_001498	GCLC	2729	1.25636	7.45042	7.26958	6.99721	7.06429
ILMN_1775182	NM_000637	GSR	2936	1.28409	12.0359	11.9109	11.5593	11.666
ILMN_1680314	NM_003329	TXN	7295	1.28947	15.1074	15.024	14.6745	14.7233
ILMN_1652378	NM_006391	IPO7	10527	1.29495	9.26732	8.67346	8.63811	8.55689
ILMN_2038776	NM_003329	TXN	7295	1.30339	15.1771	15.1676	14.7877	14.7924
ILMN_1753819	NM_057178	RFFL	117584	1.30465	10.8337	10.7082	10.3394	10.4352
ILMN_1727671	NM_018984	SSH1	54434	1.31283	7.8194	7.6835	7.43636	7.28118
ILMN_1704253	NM_024294	C6orf106	64771	1.3527	10.2806	10.2996	9.79706	9.91148
ILMN_1730575	NM_001498	GCLC	2729	1.35542	11.8023	11.724	11.2598	11.389
ILMN_2324421	NM_182743	TXNRD1	7296	1.37642	13.9559	13.8561	13.54	13.3501
ILMN_1717056	NM_001093771	TXNRD1	7296	1.38243	14.0759	14.0175	13.6238	13.5352
ILMN_1692826	NM_023076	UNKL	64718	1.38318	10.0543	10.0755	9.56424	9.62959
ILMN_1669599	NM_017925	DENND4C	55667	1.39528	10.0243	10.0919	9.52619	9.62885
ILMN_1736597	NM_001064	TKT	7086	1.39664	14.279	14.2954	13.7828	13.8277
ILMN_1807662	NM_000876	IGF2R	3482	1.39886	12.302	12.3582	11.8023	11.8895
ILMN_2364305	NM_001012515	FECH	2235	1.40686	8.39634	8.15562	7.80035	7.76666
ILMN_1664303	NM_006410	HTATIP2	10553	1.44578	11.4719	11.4695	11.0416	10.8361
ILMN_1662618	NM_003900	SQSTM1	8878	1.48375	15.9091	15.8399	15.3108	15.2997
ILMN_1736042	NM_002395	ME1	4199	1.48461	12.6036	12.6173	12.0612	12.0195
ILMN_1655229	NM_014331	SLC7A11	23657	1.48675	11.4327	11.4489	10.9317	10.8056
ILMN_3251436	NM_017925	DENND4C	55667	1.49557	8.68026	8.61316	7.95884	8.17319
ILMN_1810996	NM_152890	COL24A1	255631	1.5132	8.46133	8.57262	7.81458	8.02416
ILMN_2193980	NM_005689	ABCB6	10058	1.5416	12.0839	12.136	11.5373	11.4337
ILMN_1761247	NM_001018109	PIR	8544	1.7039	12.9331	12.9758	12.1921	12.1791
ILMN_1774091	NM_000140	FECH	2235	1.70992	11.0622	10.9755	10.1765	10.3133
ILMN_1759792	NM_024692	CLIP4	79745	1.74224	9.84546	9.90634	9.12324	9.02667
ILMN_2383383	NM_001018109	PIR	8544	1.75479	12.2012	12.1229	11.3834	11.3182
ILMN_1788547	NM_002061	GCLM	2730	1.80504	13.355	13.2172	12.4644	12.4038
ILMN_2225974	NM_002061	GCLM	2730	1.84376	9.8544	9.80358	8.98726	8.90542
ILMN_1683146	NM_002032	FTH1	2495	2.12706	12.6275	12.6327	11.4935	11.5889
ILMN_1712082	NM_004751	GCNT3	9245	2.85367	8.8742	9.00283	7.45355	7.39783
ILMN_2188862	NM_004864	GDF15	9518	5.62153	13.5124	13.6487	11.0464	11.1327
ILMN_1800512	NM_002133	HMOX1	3162	5.96519	13.4945	13.331	10.8524	10.82
ILMN_2407389	NM_002510	GPNMB	10457	24.0702	12.4568	12.3142	7.78789	7.8048
ILMN_1801205	NM_001005340	GPNMB	10457	37.1044	13.52	13.4231	8.31376	8.20224

## Sheet: DAVID_clustering
Annotation Cluster 1	Enrichment Score: 3.2661513690825945
Category	Term	Count	%	PValue	Genes	List Total	Pop Hits	Pop Total	Fold Enrichment	Bonferroni	Benjamini	FDR
UP_KEYWORDS	Oxidoreductase	14	11.5702	3.56474e-05	NM_001098522, NM_002032, NM_032804, NM_001025433, NM_080725, NM_000187, NM_003662, NM_001198696, NM_002133, NM_001202431, NM_001195104, NM_002395, NM_001093771, NM_030984	121	582	20581	4.09153	0.00749352	0.00150322	0.0450625
GOTERM_BP_DIRECT	GO:0055114~oxidation-reduction process	14	11.5702	0.000189124	NM_001098522, NM_002032, NM_032804, NM_001025433, NM_080725, NM_000187, NM_003662, NM_001198696, NM_001244938, NM_001202431, NM_001195104, NM_002395, NM_001093771, NM_030984	115	592	16792	3.45311	0.15844	0.0422077	0.294894
UP_KEYWORDS	NADP	5	4.13223	0.0235923	NM_001098522, NM_001025433, NM_001195104, NM_002395, NM_001093771	121	186	20581	4.57234	0.993511	0.321256	26.0567
Annotation Cluster 2	Enrichment Score: 2.3756232967085475
Category	Term	Count	%	PValue	Genes	List Total	Pop Hits	Pop Total	Fold Enrichment	Bonferroni	Benjamini	FDR
GOTERM_BP_DIRECT	GO:0000302~response to reactive oxygen species	5	4.13223	0.000137962	NM_000852, NM_001244938, NM_001202431, NM_001195104, NM_001093771	115	39	16792	18.7202	0.118235	0.0609768	0.215199
GOTERM_BP_DIRECT	GO:0045454~cell redox homeostasis	6	4.95868	0.00017677	NM_006164, NM_001244938, NM_001202431, NM_001195104, NM_001093771, NM_001197115	115	77	16792	11.378	0.148902	0.0523241	0.275655
GOTERM_BP_DIRECT	GO:0015949~nucleobase-containing small molecule interconversion	4	3.30579	0.000628563	NM_001244938, NM_001195104, NM_001093771, NM_001136140	115	25	16792	23.3628	0.436411	0.0786529	0.976953
GOTERM_BP_DIRECT	GO:0098869~cellular oxidant detoxification	5	4.13223	0.00130861	NM_000852, NM_080725, NM_001244938, NM_001195104, NM_001093771	115	70	16792	10.4298	0.697065	0.112568	2.02387
UP_KEYWORDS	Redox-active center	4	3.30579	0.00292934	NM_001244938, NM_001202431, NM_001195104, NM_001093771	121	49	20581	13.885	0.461517	0.0744571	3.64129
INTERPRO	IPR012336:Thioredoxin-like fold	4	3.30579	0.0470746	NM_000852, NM_001244938, NM_001202431, NM_001093771	116	130	18559	4.92281	1	0.903205	48.1256
GOTERM_MF_DIRECT	GO:0016491~oxidoreductase activity	4	3.30579	0.150444	NM_001098522, NM_001202431, NM_001195104, NM_001093771	114	200	16881	2.96158	1	0.965218	88.7921
GOTERM_BP_DIRECT	GO:0008283~cell proliferation	5	4.13223	0.237549	NM_002199, NM_002467, NM_001244938, NM_001202431, NM_001093771	115	366	16792	1.99477	1	0.982663	98.5518
Annotation Cluster 3	Enrichment Score: 2.1384200526504773
Category	Term	Count	%	PValue	Genes	List Total	Pop Hits	Pop Total	Fold Enrichment	Bonferroni	Benjamini	FDR
KEGG_PATHWAY	hsa04141:Protein processing in endoplasmic reticulum	8	6.61157	0.00155547	NM_007126, NM_152653, NM_006808, NM_001344, NM_017921, NM_006164, NM_005880, NM_016103	71	169	6879	4.58638	0.232515	0.232515	1.88121
GOTERM_BP_DIRECT	GO:0030970~retrograde protein transport, ER to cytosol	3	2.47934	0.0039417	NM_007126, NM_006808, NM_017921	115	14	16792	31.2894	0.972729	0.259301	5.9805
GOTERM_BP_DIRECT	GO:0030433~ER-associated ubiquitin-dependent protein catabolic process	3	2.47934	0.0626893	NM_007126, NM_006808, NM_017921	115	60	16792	7.30087	1	0.806038	63.6097
Annotation Cluster 4	Enrichment Score: 1.8041491439818005
Category	Term	Count	%	PValue	Genes	List Total	Pop Hits	Pop Total	Fold Enrichment	Bonferroni	Benjamini	FDR
INTERPRO	IPR011051:RmlC-like cupin domain	3	2.47934	0.0013319	NM_032804, NM_000187, NM_003662	116	9	18559	53.3305	0.363527	0.363527	1.79781
INTERPRO	IPR014710:RmlC-like jelly roll fold	3	2.47934	0.0343304	NM_032804, NM_000187, NM_003662	116	47	18559	10.2122	0.999993	0.861064	37.8432
UP_KEYWORDS	Dioxygenase	3	2.47934	0.0846064	NM_032804, NM_000187, NM_003662	121	83	20581	6.14786	1	0.511985	67.2977
Annotation Cluster 5	Enrichment Score: 1.5568787732591503
Category	Term	Count	%	PValue	Genes	List Total	Pop Hits	Pop Total	Fold Enrichment	Bonferroni	Benjamini	FDR
UP_SEQ_FEATURE	nucleotide phosphate-binding region:FAD	4	3.30579	0.00610554	NM_001025433, NM_001198696, NM_001195104, NM_001093771	121	62	20063	10.6974	0.957056	0.649814	8.47282
UP_KEYWORDS	NADP	5	4.13223	0.0235923	NM_001098522, NM_001025433, NM_001195104, NM_002395, NM_001093771	121	186	20581	4.57234	0.993511	0.321256	26.0567
UP_KEYWORDS	FAD	4	3.30579	0.026577	NM_001025433, NM_001198696, NM_001195104, NM_001093771	121	110	20581	6.18512	0.996599	0.315391	28.8643
UP_KEYWORDS	Flavoprotein	4	3.30579	0.0345926	NM_001025433, NM_001198696, NM_001195104, NM_001093771	121	122	20581	5.57675	0.999406	0.310242	35.9257
INTERPRO	IPR023753:Pyridine nucleotide-disulphide oxidoreductase, FAD/NAD(P)-binding domain	3	2.47934	0.050253	NM_001198696, NM_001195104, NM_001093771	116	58	18559	8.27542	1	0.887504	50.4319
GOTERM_MF_DIRECT	GO:0050660~flavin adenine dinucleotide binding	3	2.47934	0.0684827	NM_001198696, NM_001195104, NM_001093771	114	64	16881	6.9412	1	0.935435	61.4129
Annotation Cluster 6	Enrichment Score: 1.4076901951116079
Category	Term	Count	%	PValue	Genes	List Total	Pop Hits	Pop Total	Fold Enrichment	Bonferroni	Benjamini	FDR
UP_SEQ_FEATURE	repeat:TNFR-Cys 3	3	2.47934	0.00898479	NM_001065, NM_001242, NM_001243	121	24	20063	20.7262	0.990333	0.686439	12.2321
SMART	SM00208:TNFR	3	2.47934	0.0103993	NM_001065, NM_001242, NM_001243	69	23	10057	19.0113	0.625684	0.625684	10.8346
INTERPRO	IPR001368:TNFR/NGFR cysteine-rich region	3	2.47934	0.0104044	NM_001065, NM_001242, NM_001243	116	25	18559	19.199	0.971148	0.830141	13.2695
UP_SEQ_FEATURE	repeat:TNFR-Cys 1	3	2.47934	0.010498	NM_001065, NM_001242, NM_001243	121	26	20063	19.1319	0.995593	0.662062	14.1496
UP_SEQ_FEATURE	repeat:TNFR-Cys 2	3	2.47934	0.010498	NM_001065, NM_001242, NM_001243	121	26	20063	19.1319	0.995593	0.662062	14.1496
GOTERM_MF_DIRECT	GO:0005031~tumor necrosis factor-activated receptor activity	3	2.47934	0.0111347	NM_001065, NM_001242, NM_001243	114	24	16881	18.5099	0.968568	0.68441	13.9552
GOTERM_BP_DIRECT	GO:0033209~tumor necrosis factor-mediated signaling pathway	4	3.30579	0.0463825	NR_038123, NM_001065, NM_001242, NM_001243	115	118	16792	4.94974	1	0.763965	52.3629
GOTERM_BP_DIRECT	GO:0032496~response to lipopolysaccharide	4	3.30579	0.100783	NM_001065, NM_001242, NM_001243, NM_018064	115	164	16792	3.5614	1	0.894924	80.9614
GOTERM_BP_DIRECT	GO:0006954~inflammatory response	5	4.13223	0.25673	NM_001065, NM_001242, NM_006164, NM_001243, NM_001146030	115	379	16792	1.92635	1	0.987276	99.0271
GOTERM_BP_DIRECT	GO:0006955~immune response	5	4.13223	0.320477	NM_002032, NM_001065, NM_001242, NM_001243, NM_001146030	115	421	16792	1.73417	1	0.995199	99.7601
KEGG_PATHWAY	hsa04060:Cytokine-cytokine receptor interaction	3	2.47934	0.714126	NM_001065, NM_001242, NM_001243	71	243	6879	1.19614	1	0.990223	100
Annotation Cluster 7	Enrichment Score: 1.092756733228662
Category	Term	Count	%	PValue	Genes	List Total	Pop Hits	Pop Total	Fold Enrichment	Bonferroni	Benjamini	FDR
INTERPRO	IPR024950:Dual specificity phosphatase	3	2.47934	0.0157427	NM_004418, NM_018984, NM_004419	116	31	18559	15.483	0.995389	0.833552	19.4258
INTERPRO	IPR020422:Dual specificity phosphatase, subgroup, catalytic domain	3	2.47934	0.0209056	NM_004418, NM_018984, NM_004419	116	36	18559	13.3326	0.999225	0.833129	24.9924
SMART	SM00195:DSPc	3	2.47934	0.0244788	NM_004418, NM_018984, NM_004419	69	36	10057	12.1461	0.902669	0.688021	23.8047
INTERPRO	IPR000340:Dual specificity phosphatase, catalytic domain	3	2.47934	0.0291382	NM_004418, NM_018984, NM_004419	116	43	18559	11.1622	0.999956	0.86533	33.1366
UP_SEQ_FEATURE	domain:Tyrosine-protein phosphatase	3	2.47934	0.0547045	NM_004418, NM_018984, NM_004419	121	63	20063	7.89571	1	0.973071	55.6598
INTERPRO	IPR016130:Protein-tyrosine phosphatase, active site	3	2.47934	0.0807107	NM_004418, NM_018984, NM_004419	116	76	18559	6.31545	1	0.957989	68.1934
INTERPRO	IPR000387:Protein-tyrosine/Dual specificity phosphatase	3	2.47934	0.0918654	NM_004418, NM_018984, NM_004419	116	82	18559	5.85334	1	0.961868	73.0631
UP_SEQ_FEATURE	active site:Phosphocysteine intermediate	3	2.47934	0.0938199	NM_004418, NM_018984, NM_004419	121	86	20063	5.78407	1	0.989983	75.9298
GOTERM_MF_DIRECT	GO:0004725~protein tyrosine phosphatase activity	3	2.47934	0.144509	NM_004418, NM_018984, NM_004419	114	100	16881	4.44237	1	0.968092	87.6942
GOTERM_BP_DIRECT	GO:0035335~peptidyl-tyrosine dephosphorylation	3	2.47934	0.145441	NM_004418, NM_018984, NM_004419	115	99	16792	4.42477	1	0.946351	91.4057
UP_KEYWORDS	Protein phosphatase	3	2.47934	0.181914	NM_004418, NM_018984, NM_004419	121	133	20581	3.83664	1	0.662542	92.1033
GOTERM_BP_DIRECT	GO:0006470~protein dephosphorylation	3	2.47934	0.210856	NM_004418, NM_018984, NM_004419	115	126	16792	3.4766	1	0.97738	97.5216
UP_KEYWORDS	Hydrolase	8	6.61157	0.864432	NR_038123, NM_004418, NM_003560, NM_007126, NR_040241, NM_017878, NM_018984, NM_004419	121	1671	20581	0.814319	1	0.995509	100
Annotation Cluster 8	Enrichment Score: 1.0066925144708019
Category	Term	Count	%	PValue	Genes	List Total	Pop Hits	Pop Total	Fold Enrichment	Bonferroni	Benjamini	FDR
UP_SEQ_FEATURE	domain:Leucine-zipper	5	4.13223	0.00474832	NM_001243799, NM_006164, NM_002467, NM_002359, NM_006521	121	113	20063	7.33672	0.9134	0.70572	6.64929
GOTERM_BP_DIRECT	GO:0045944~positive regulation of transcription from RNA polymerase II promoter	15	12.3967	0.00660381	NM_002957, NM_001065, NM_002199, NM_021964, NM_002467, NM_005224, NM_001167583, NM_001099223, NM_006164, NM_001172699, NM_002359, NM_018064, NM_001142299, NM_006521, NM_001164392	115	981	16792	2.23268	0.997625	0.371751	9.82833
GOTERM_BP_DIRECT	GO:0006366~transcription from RNA polymerase II promoter	10	8.26446	0.00823694	NM_002199, NM_001243799, NM_021964, NM_003662, NM_006164, NM_002467, NM_007146, NM_005224, NM_001167583, NM_002359	115	513	16792	2.84634	0.99947	0.395214	12.1154
UP_KEYWORDS	Activator	9	7.43802	0.0397352	NM_002199, NM_006164, NM_002467, NM_001244938, NM_007146, NM_001172699, NM_017715, NM_006521, NM_001178137	121	661	20581	2.31591	0.999807	0.334617	40.1098
UP_SEQ_FEATURE	DNA-binding region:Basic motif	4	3.30579	0.0744419	NM_006164, NM_002467, NM_002359, NM_006521	121	163	20063	4.06896	1	0.981244	67.3171
UP_KEYWORDS	Transcription regulation	19	15.7025	0.131225	NM_002957, NM_002199, NM_001243799, NM_003662, NM_021964, NM_002467, NM_005224, NM_001167583, NM_006164, NM_001244938, NM_002738, NM_007146, NM_001172699, NM_002359, NM_018064, NM_017715, NM_006521, NM_005104, NM_012289	121	2332	20581	1.38582	1	0.593204	83.1129
UP_KEYWORDS	Transcription	19	15.7025	0.157307	NM_002957, NM_002199, NM_001243799, NM_003662, NM_021964, NM_002467, NM_005224, NM_001167583, NM_006164, NM_001244938, NM_002738, NM_007146, NM_001172699, NM_002359, NM_018064, NM_017715, NM_006521, NM_005104, NM_012289	121	2398	20581	1.34768	1	0.633276	88.5138
GOTERM_MF_DIRECT	GO:0003700~transcription factor activity, sequence-specific DNA binding	10	8.26446	0.194399	NM_002957, NM_004414, NM_002199, NM_001243799, NM_006164, NM_002467, NM_001167583, NM_002359, NM_017715, NM_006521	114	961	16881	1.54088	1	0.970269	94.5068
GOTERM_BP_DIRECT	GO:0010628~positive regulation of gene expression	4	3.30579	0.262992	NM_001259, NM_006164, NM_002467, NM_002359	115	262	16792	2.22927	1	0.987936	99.1475
UP_KEYWORDS	DNA-binding	14	11.5702	0.418185	NM_002957, NM_002199, NM_005124, NM_021964, NM_006164, NM_001198696, NM_002467, NM_007146, NM_005224, NM_001167583, NM_002359, NM_017715, NM_006521, NM_001164392	121	2050	20581	1.1616	1	0.860587	99.8938
GOTERM_MF_DIRECT	GO:0043565~sequence-specific DNA binding	5	4.13223	0.458225	NM_002957, NM_021964, NM_006164, NM_002467, NM_002359	114	518	16881	1.42933	1	0.997778	99.9733
GOTERM_MF_DIRECT	GO:0003677~DNA binding	12	9.91736	0.572304	NM_002957, NM_004414, NM_002199, NM_005124, NM_006164, NM_001198696, NM_002467, NM_007146, NM_005224, NM_017715, NM_018984, NM_001164392	114	1674	16881	1.0615	1	0.998586	99.9989
GOTERM_BP_DIRECT	GO:0006351~transcription, DNA-templated	10	8.26446	0.92561	NM_002957, NM_006164, NM_001244938, NM_002738, NM_018064, NM_002359, NM_017715, NM_005104, NM_006521, NM_012289	115	1955	16792	0.746892	1	1	100
Annotation Cluster 9	Enrichment Score: 0.9870151726965104
Category	Term	Count	%	PValue	Genes	List Total	Pop Hits	Pop Total	Fold Enrichment	Bonferroni	Benjamini	FDR
GOTERM_BP_DIRECT	GO:0002250~adaptive immune response	4	3.30579	0.0797316	NM_003215, NM_021181, NM_002738, NM_006521	115	148	16792	3.94642	1	0.85673	72.6753
UP_KEYWORDS	Adaptive immunity	4	3.30579	0.0816682	NM_003215, NM_021181, NM_002738, NM_006521	121	174	20581	3.91014	1	0.512789	65.9455
UP_KEYWORDS	Immunity	6	4.95868	0.167985	NM_003215, NM_021181, NM_002738, NM_018064, NM_006521, NM_001142299	121	500	20581	2.04109	1	0.639822	90.2242
Annotation Cluster 10	Enrichment Score: 0.9289932664435642
Category	Term	Count	%	PValue	Genes	List Total	Pop Hits	Pop Total	Fold Enrichment	Bonferroni	Benjamini	FDR
UP_KEYWORDS	Metal-binding	31	25.6198	0.0271994	NM_001064, NR_040241, NM_000187, NM_003662, NM_021964, NM_133484, NM_002197, NM_002395, NM_005880, NM_017921, NM_007146, NR_037713, NM_000146, NM_001193389, NM_002957, NM_032804, NM_003215, NM_005124, NM_000140, NM_015548, NM_001167583, NM_002032, NM_002133, NM_002738, NM_016103, NM_017715, NM_030984, NM_001142299, NM_024757, NM_001164392, NM_018150	121	3640	20581	1.44858	0.997028	0.304873	29.4372
UP_KEYWORDS	Zinc-finger	16	13.2231	0.0945377	NM_002957, NM_003215, NM_133484, NM_021964, NM_005124, NM_005880, NM_001167583, NM_017921, NM_002738, NM_007146, NR_037713, NM_017715, NM_001142299, NM_001164392, NM_001193389, NM_018150	121	1781	20581	1.52805	1	0.539797	71.511
GOTERM_MF_DIRECT	GO:0008270~zinc ion binding	11	9.09091	0.25617	NM_002957, NM_017921, NM_005124, NM_002738, NR_037713, NM_017715, NM_001142299, NM_024757, NM_001164392, NM_001193389, NM_018150	114	1169	16881	1.39339	1	0.987152	98.1174
UP_KEYWORDS	Zinc	17	14.0496	0.291967	NM_002957, NM_003215, NM_133484, NM_021964, NM_005124, NM_005880, NM_001167583, NM_017921, NM_002738, NM_007146, NR_037713, NM_017715, NM_001142299, NM_001164392, NM_024757, NM_001193389, NM_018150	121	2348	20581	1.23149	1	0.78079	98.7291
Annotation Cluster 11	Enrichment Score: 0.8160940281476063
Category	Term	Count	%	PValue	Genes	List Total	Pop Hits	Pop Total	Fold Enrichment	Bonferroni	Benjamini	FDR
GOTERM_BP_DIRECT	GO:0016197~endosomal transport	3	2.47934	0.07403	NM_016131, NM_001142299, NM_001167606	115	66	16792	6.63715	1	0.84212	69.9088
UP_KEYWORDS	Endosome	6	4.95868	0.150248	NM_016131, NM_020801, NR_037713, NM_001142299, NM_005689, NM_001167606	121	481	20581	2.12172	1	0.625258	87.2361
UP_KEYWORDS	Cytoplasmic vesicle	5	4.13223	0.320259	NM_017925, NM_016131, NM_001099223, NM_001142299, NM_001167606	121	490	20581	1.73562	1	0.803895	99.2411
Annotation Cluster 12	Enrichment Score: 0.749764778537093
Category	Term	Count	%	PValue	Genes	List Total	Pop Hits	Pop Total	Fold Enrichment	Bonferroni	Benjamini	FDR
BIOCARTA	h_PparaPathway:Mechanism of Gene Regulation by Peroxisome Proliferators via PPARa(alpha)	5	4.13223	0.00827658	NM_002957, NM_002467, NM_002738, NM_002395, NM_002731	27	52	1625	5.78704	0.609038	0.374731	9.00501
KEGG_PATHWAY	hsa04919:Thyroid hormone signaling pathway	5	4.13223	0.0292095	NM_002957, NM_004414, NM_002467, NM_002738, NM_002731	71	115	6879	4.21249	0.993523	0.8136	30.348
UP_SEQ_FEATURE	active site:Proton acceptor	9	7.43802	0.0487154	NM_001098522, NM_001259, NM_172129, NM_003215, NM_002738, NM_001195104, NM_002395, NM_001093771, NM_002731	121	672	20063	2.22067	1	0.974451	51.4209
KEGG_PATHWAY	hsa04911:Insulin secretion	4	3.30579	0.0551781	NM_172129, NM_002249, NM_002738, NM_002731	71	85	6879	4.5594	0.999936	0.910387	49.9651
BIOCARTA	h_crebPathway:Transcription factor CREB and its extracellular signals	3	2.47934	0.0676519	NM_172129, NM_002738, NM_002731	27	27	1625	6.68724	0.999635	0.928533	54.858
KEGG_PATHWAY	hsa04750:Inflammatory mediator regulation of TRP channels	4	3.30579	0.077516	NM_172129, NM_003560, NM_002738, NM_002731	71	98	6879	3.95458	0.999999	0.898336	62.6316
UP_KEYWORDS	Nucleotide-binding	16	13.2231	0.0969304	NM_001259, NM_016131, NM_003215, NM_001136140, NM_005689, NM_001167606, NM_005688, NM_007126, NM_012398, NM_172129, NM_080725, NM_152653, NM_002738, NM_016103, NM_002731, NM_001197115	121	1788	20581	1.52207	1	0.536203	72.4483
UP_KEYWORDS	ATP-binding	13	10.7438	0.111769	NM_001259, NM_172129, NM_012398, NM_007126, NM_003215, NM_080725, NM_152653, NM_002738, NM_001136140, NM_005689, NM_002731, NM_001197115, NM_005688	121	1391	20581	1.58963	1	0.565524	77.6554
KEGG_PATHWAY	hsa04010:MAPK signaling pathway	6	4.95868	0.114194	NM_004418, NM_001065, NM_002467, NM_002738, NM_002731, NM_004419	71	253	6879	2.29772	1	0.846487	77.2206
KEGG_PATHWAY	hsa05214:Glioma	3	2.47934	0.141348	NM_001259, NM_172129, NM_002738	71	65	6879	4.47172	1	0.884545	84.4195
KEGG_PATHWAY	hsa04720:Long-term potentiation	3	2.47934	0.14485	NM_172129, NM_002738, NM_002731	71	66	6879	4.40397	1	0.870783	85.1774
KEGG_PATHWAY	hsa05031:Amphetamine addiction	3	2.47934	0.14485	NM_172129, NM_002738, NM_002731	71	66	6879	4.40397	1	0.870783	85.1774
KEGG_PATHWAY	hsa04310:Wnt signaling pathway	4	3.30579	0.165287	NM_172129, NM_002467, NM_002738, NM_002731	71	138	6879	2.80833	1	0.870951	88.9651
KEGG_PATHWAY	hsa04971:Gastric acid secretion	3	2.47934	0.169844	NM_172129, NM_002738, NM_002731	71	73	6879	3.98167	1	0.86162	89.678
UP_KEYWORDS	Transferase	14	11.5702	0.195454	NM_001064, NM_001259, NM_003215, NM_001344, NM_001136140, NM_012398, NM_172129, NM_000852, NM_152653, NM_002738, NM_017878, NM_004751, NM_024757, NM_002731	121	1708	20581	1.39419	1	0.682474	93.6056
KEGG_PATHWAY	hsa04921:Oxytocin signaling pathway	4	3.30579	0.195813	NM_172129, NM_004414, NM_002738, NM_002731	71	150	6879	2.58366	1	0.886872	92.9956
GOTERM_BP_DIRECT	GO:0006468~protein phosphorylation	6	4.95868	0.19834	NM_001259, NM_172129, NM_003215, NM_002738, NM_001142299, NM_002731	115	456	16792	1.92128	1	0.972684	96.8313
KEGG_PATHWAY	hsa04925:Aldosterone synthesis and secretion	3	2.47934	0.199214	NM_172129, NM_002738, NM_002731	71	81	6879	3.58842	1	0.877322	93.3485
GOTERM_MF_DIRECT	GO:0005524~ATP binding	14	11.5702	0.199484	NM_001259, NM_003215, NM_005880, NM_001136140, NM_005689, NM_005688, NM_007126, NM_012398, NM_172129, NM_080725, NM_152653, NM_002738, NM_002731, NM_001197115	114	1495	16881	1.38669	1	0.967859	94.9544
INTERPRO	IPR017441:Protein kinase, ATP binding site	5	4.13223	0.21132	NM_001259, NM_172129, NM_003215, NM_002738, NM_002731	116	381	18559	2.09962	1	0.998777	96.0497
KEGG_PATHWAY	hsa04012:ErbB signaling pathway	3	2.47934	0.221628	NM_172129, NM_002467, NM_002738	71	87	6879	3.34094	1	0.881125	95.2956
INTERPRO	IPR011009:Protein kinase-like domain	6	4.95868	0.233323	NM_001259, NM_172129, NM_003215, NM_002738, NM_152348, NM_002731	116	531	18559	1.80781	1	0.99902	97.3124
KEGG_PATHWAY	hsa04912:GnRH signaling pathway	3	2.47934	0.236691	NM_172129, NM_002738, NM_002731	71	91	6879	3.19409	1	0.887686	96.2935
UP_SEQ_FEATURE	nucleotide phosphate-binding region:ATP	9	7.43802	0.24433	NM_001259, NM_172129, NM_007126, NM_003215, NM_080725, NM_002738, NM_001136140, NM_005689, NM_002731	121	994	20063	1.5013	1	0.999966	98.2577
KEGG_PATHWAY	hsa04713:Circadian entrainment	3	2.47934	0.251813	NM_172129, NM_002738, NM_002731	71	95	6879	3.0596	1	0.893722	97.0963
UP_KEYWORDS	Kinase	7	5.78512	0.258368	NM_001259, NM_172129, NM_012398, NM_003215, NM_002738, NM_001136140, NM_002731	121	735	20581	1.61991	1	0.753777	97.716
KEGG_PATHWAY	hsa04916:Melanogenesis	3	2.47934	0.270756	NM_172129, NM_002738, NM_002731	71	100	6879	2.90662	1	0.893172	97.8764
KEGG_PATHWAY	hsa04020:Calcium signaling pathway	4	3.30579	0.274199	NM_172129, NM_002738, NM_005729, NM_002731	71	179	6879	2.16508	1	0.886875	97.9955
INTERPRO	IPR008271:Serine/threonine-protein kinase, active site	4	3.30579	0.305043	NM_001259, NM_172129, NM_002738, NM_002731	116	312	18559	2.05117	1	0.999732	99.2941
KEGG_PATHWAY	hsa04725:Cholinergic synapse	3	2.47934	0.312356	NM_172129, NM_002738, NM_002731	71	111	6879	2.61858	1	0.905378	98.9628
UP_SEQ_FEATURE	domain:Protein kinase	5	4.13223	0.320707	NM_001259, NM_172129, NM_003215, NM_002738, NM_002731	121	478	20063	1.73441	1	0.999992	99.6266
KEGG_PATHWAY	hsa05205:Proteoglycans in cancer	4	3.30579	0.332973	NM_172129, NM_002467, NM_002738, NM_002731	71	200	6879	1.93775	1	0.914435	99.2846
INTERPRO	IPR000719:Protein kinase, catalytic domain	5	4.13223	0.356761	NM_001259, NM_172129, NM_003215, NM_002738, NM_002731	116	487	18559	1.64262	1	0.999913	99.7536
KEGG_PATHWAY	hsa05200:Pathways in cancer	6	4.95868	0.37087	NM_002957, NM_001259, NM_000852, NM_002467, NM_002738, NM_002731	71	393	6879	1.4792	1	0.908123	99.6495
KEGG_PATHWAY	hsa04728:Dopaminergic synapse	3	2.47934	0.375588	NM_172129, NM_002738, NM_002731	71	128	6879	2.2708	1	0.90508	99.6803
UP_KEYWORDS	Serine/threonine-protein kinase	4	3.30579	0.402644	NM_001259, NM_172129, NM_002738, NM_002731	121	393	20581	1.73121	1	0.861468	99.8518
UP_SEQ_FEATURE	binding site:ATP	5	4.13223	0.429177	NM_001259, NM_172129, NM_003215, NM_002738, NM_002731	121	558	20063	1.48575	1	0.999998	99.9698
SMART	SM00220:S_TKc	4	3.30579	0.439788	NM_001259, NM_172129, NM_002738, NM_002731	69	359	10057	1.624	1	0.999999	99.8264
GOTERM_MF_DIRECT	GO:0004674~protein serine/threonine kinase activity	4	3.30579	0.462434	NM_172129, NM_002738, NM_001142299, NM_002731	114	376	16881	1.57531	1	0.997506	99.9759
Annotation Cluster 13	Enrichment Score: 0.6103286013774154
Category	Term	Count	%	PValue	Genes	List Total	Pop Hits	Pop Total	Fold Enrichment	Bonferroni	Benjamini	FDR
UP_KEYWORDS	Ubl conjugation pathway	8	6.61157	0.10291	NM_007126, NM_004756, NM_152653, NM_017921, NR_037713, NM_012289, NM_001193389, NM_018150	121	680	20581	2.00107	1	0.546226	74.6682
UP_KEYWORDS	Ligase	5	4.13223	0.145033	NM_002061, NR_037713, NM_001193389, NM_001197115, NM_018150	121	347	20581	2.45088	1	0.621832	86.2095
GOTERM_MF_DIRECT	GO:0016874~ligase activity	4	3.30579	0.270735	NM_002061, NR_037713, NM_001193389, NM_018150	114	270	16881	2.19376	1	0.988138	98.5563
UP_SEQ_FEATURE	zinc finger region:RING-type	3	2.47934	0.400871	NR_037713, NM_001193389, NM_018150	121	230	20063	2.16274	1	0.999996	99.9392
INTERPRO	IPR001841:Zinc finger, RING-type	3	2.47934	0.548126	NR_037713, NM_001193389, NM_018150	116	295	18559	1.62703	1	0.999997	99.998
Annotation Cluster 14	Enrichment Score: 0.6027693400582326
Category	Term	Count	%	PValue	Genes	List Total	Pop Hits	Pop Total	Fold Enrichment	Bonferroni	Benjamini	FDR
UP_KEYWORDS	Endosome	6	4.95868	0.150248	NM_016131, NM_020801, NR_037713, NM_001142299, NM_005689, NM_001167606	121	481	20581	2.12172	1	0.625258	87.2361
GOTERM_CC_DIRECT	GO:0000139~Golgi membrane	6	4.95868	0.317389	NM_016131, NM_001065, NR_037713, NM_004751, NM_005689, NM_001167606	116	591	18224	1.59496	1	0.9421	99.1451
GOTERM_CC_DIRECT	GO:0010008~endosome membrane	3	2.47934	0.326055	NR_037713, NM_005689, NM_001167606	116	185	18224	2.54762	1	0.935045	99.271
Annotation Cluster 15	Enrichment Score: 0.5853448310432006
Category	Term	Count	%	PValue	Genes	List Total	Pop Hits	Pop Total	Fold Enrichment	Bonferroni	Benjamini	FDR
KEGG_PATHWAY	hsa04750:Inflammatory mediator regulation of TRP channels	4	3.30579	0.077516	NM_172129, NM_003560, NM_002738, NM_002731	71	98	6879	3.95458	0.999999	0.898336	62.6316
KEGG_PATHWAY	hsa04270:Vascular smooth muscle contraction	3	2.47934	0.334875	NM_003560, NM_002738, NM_002731	71	117	6879	2.48429	1	0.90841	99.309
KEGG_PATHWAY	hsa04014:Ras signaling pathway	3	2.47934	0.675604	NM_003560, NM_002738, NM_002731	71	226	6879	1.28611	1	0.985778	99.9999
Annotation Cluster 16	Enrichment Score: 0.5497472465894737
Category	Term	Count	%	PValue	Genes	List Total	Pop Hits	Pop Total	Fold Enrichment	Bonferroni	Benjamini	FDR
INTERPRO	IPR003593:AAA+ ATPase domain	3	2.47934	0.206238	NM_007126, NM_005689, NM_005688	116	136	18559	3.52922	1	0.99919	95.6888
SMART	SM00382:AAA	3	2.47934	0.234355	NM_007126, NM_005689, NM_005688	69	136	10057	3.21515	1	0.999768	94.6569
INTERPRO	IPR027417:P-loop containing nucleoside triphosphate hydrolase	7	5.78512	0.463997	NM_016131, NM_007126, NM_016103, NM_001136140, NM_005689, NM_001167606, NM_005688	116	879	18559	1.27411	1	0.999996	99.9794
Annotation Cluster 17	Enrichment Score: 0.5187538242270997
Category	Term	Count	%	PValue	Genes	List Total	Pop Hits	Pop Total	Fold Enrichment	Bonferroni	Benjamini	FDR
UP_KEYWORDS	Membrane	55	45.4545	0.0322723	NR_040241, NM_014499, NM_001065, NM_001344, NM_001198696, NM_001005340, NM_002395, NM_018103, NM_005689, NM_001167606, NM_005688, NM_002249, NR_037713, NM_016131, NM_001243476, NM_001040280, NM_000140, NM_025268, NM_032012, NM_172129, NM_012398, NM_024692, NM_016103, NM_017878, NM_001242534, NM_001197115, NM_001242, NM_021181, NM_020801, NM_005880, NM_001166007, NM_001178137, NM_001013839, NM_001…	121	7494	20581	1.24833	0.999014	0.319238	33.951
UP_KEYWORDS	Transmembrane helix	36	29.7521	0.362339	NM_014499, NR_040241, NM_001065, NM_001242, NM_001344, NM_001198696, NM_021181, NM_001005340, NM_001166007, NM_018103, NM_005689, NM_005688, NM_003560, NM_001025433, NM_002249, NM_001018054, NM_006320, NM_001013251, NM_001040280, NM_015548, NM_032012, NM_025268, NM_014331, NM_002032, NM_006808, NM_000876, NM_002133, NM_024692, NM_001243, NM_030984, NM_017878, NM_004751, NM_018984, NM_024757, NM_0…	121	5634	20581	1.08684	1	0.833258	99.6617
UP_KEYWORDS	Transmembrane	36	29.7521	0.370051	NM_014499, NR_040241, NM_001065, NM_001242, NM_001344, NM_001198696, NM_021181, NM_001005340, NM_001166007, NM_018103, NM_005689, NM_005688, NM_003560, NM_001025433, NM_002249, NM_001018054, NM_006320, NM_001013251, NM_001040280, NM_015548, NM_032012, NM_025268, NM_014331, NM_002032, NM_006808, NM_000876, NM_002133, NM_024692, NM_001243, NM_030984, NM_017878, NM_004751, NM_018984, NM_024757, NM_0…	121	5651	20581	1.08357	1	0.835637	99.71
GOTERM_CC_DIRECT	GO:0016021~integral component of membrane	32	26.4463	0.662559	NM_014499, NR_040241, NM_001065, NM_001344, NM_021181, NM_001198696, NM_001005340, NM_018103, NM_005689, NM_005688, NM_003560, NM_001025433, NM_002249, NM_001018054, NM_006320, NM_001013251, NM_001040280, NM_015548, NM_032012, NM_025268, NM_014331, NM_002032, NM_006808, NM_000876, NM_002133, NM_024692, NM_030984, NM_017878, NM_004751, NM_018984, NM_001197115, NM_001242534	116	5163	18224	0.973719	1	0.995501	99.9999
UP_SEQ_FEATURE	transmembrane region	26	21.4876	0.88879	NM_014499, NR_040241, NM_001065, NM_001242, NM_001344, NM_021181, NM_001198696, NM_001005340, NM_018103, NM_005689, NM_005688, NM_017925, NM_002249, NM_001018054, NM_006320, NM_001013251, NM_001040280, NM_032012, NM_025268, NM_014331, NM_000876, NM_006808, NM_001243, NM_030984, NM_004751, NM_001242534	121	5056	20063	0.852662	1	1	100
Annotation Cluster 18	Enrichment Score: 0.4886597074546577
Category	Term	Count	%	PValue	Genes	List Total	Pop Hits	Pop Total	Fold Enrichment	Bonferroni	Benjamini	FDR
UP_KEYWORDS	Translation regulation	3	2.47934	0.125226	NM_003760, NM_001178137, NM_007359	121	105	20581	4.85974	1	0.597729	81.5776
GOTERM_MF_DIRECT	GO:0003723~RNA binding	5	4.13223	0.50054	NM_002197, NM_001172699, NM_003760, NM_001178137, NM_007359	114	547	16881	1.35356	1	0.997417	99.991
UP_KEYWORDS	RNA-binding	5	4.13223	0.545619	NM_002197, NM_001172699, NM_003760, NM_001178137, NM_007359	121	665	20581	1.27888	1	0.922744	99.9953
Annotation Cluster 19	Enrichment Score: 0.4763056914652882
Category	Term	Count	%	PValue	Genes	List Total	Pop Hits	Pop Total	Fold Enrichment	Bonferroni	Benjamini	FDR
KEGG_PATHWAY	hsa05222:Small cell lung cancer	3	2.47934	0.214129	NM_002957, NM_001259, NM_002467	71	85	6879	3.41955	1	0.88421	94.7118
KEGG_PATHWAY	hsa05200:Pathways in cancer	6	4.95868	0.37087	NM_002957, NM_001259, NM_000852, NM_002467, NM_002738, NM_002731	71	393	6879	1.4792	1	0.908123	99.6495
KEGG_PATHWAY	hsa04151:PI3K-Akt signaling pathway	5	4.13223	0.469015	NM_002957, NM_001259, NM_152890, NM_002467, NM_012479	71	345	6879	1.40416	1	0.932142	99.9557
Annotation Cluster 20	Enrichment Score: 0.39305612954824315
Category	Term	Count	%	PValue	Genes	List Total	Pop Hits	Pop Total	Fold Enrichment	Bonferroni	Benjamini	FDR
UP_KEYWORDS	Protein transport	8	6.61157	0.0662304	NM_017925, NM_016131, NM_006808, NM_005124, NM_006391, NM_016103, NM_001167606, NM_001013839	121	610	20581	2.2307	0.999999	0.452534	57.9547
INTERPRO	IPR005225:Small GTP-binding protein domain	3	2.47934	0.277128	NM_016131, NM_016103, NM_001167606	116	167	18559	2.8741	1	0.999613	98.7934
INTERPRO	IPR027417:P-loop containing nucleoside triphosphate hydrolase	7	5.78512	0.463997	NM_016131, NM_007126, NM_016103, NM_001136140, NM_005689, NM_001167606, NM_005688	116	879	18559	1.27411	1	0.999996	99.9794
GOTERM_MF_DIRECT	GO:0003924~GTPase activity	3	2.47934	0.466044	NM_016131, NM_016103, NM_001167606	114	234	16881	1.89845	1	0.997192	99.978
UP_SEQ_FEATURE	nucleotide phosphate-binding region:GTP	3	2.47934	0.55575	NM_016131, NM_016103, NM_001167606	121	310	20063	1.60461	1	1	99.9992
UP_KEYWORDS	GTP-binding	3	2.47934	0.597027	NM_016131, NM_016103, NM_001167606	121	343	20581	1.48768	1	0.940407	99.999
GOTERM_MF_DIRECT	GO:0005525~GTP binding	3	2.47934	0.731435	NM_016131, NM_016103, NM_001167606	114	384	16881	1.15687	1	0.999824	100
GOTERM_CC_DIRECT	GO:0005622~intracellular	8	6.61157	0.744427	NM_016131, NM_000852, NM_004414, NM_002738, NM_006391, NM_016103, NM_017715, NM_001167606	116	1332	18224	0.943564	1	0.998428	100
Annotation Cluster 21	Enrichment Score: 0.36033505961193185
Category	Term	Count	%	PValue	Genes	List Total	Pop Hits	Pop Total	Fold Enrichment	Bonferroni	Benjamini	FDR
GOTERM_CC_DIRECT	GO:0005856~cytoskeleton	5	4.13223	0.207213	NM_003215, NM_015548, NM_001166007, NM_018984, NM_014331	116	371	18224	2.1173	1	0.882942	94.4749
UP_KEYWORDS	Actin-binding	3	2.47934	0.476141	NM_015548, NM_001166007, NM_018984	121	274	20581	1.86231	1	0.88923	99.9718
GOTERM_MF_DIRECT	GO:0003779~actin binding	3	2.47934	0.557937	NM_015548, NM_001166007, NM_018984	114	278	16881	1.59797	1	0.99869	99.9983
UP_KEYWORDS	Cytoskeleton	7	5.78512	0.657541	NM_001259, NM_003215, NM_207311, NM_018477, NM_015548, NM_001166007, NM_018984	121	1138	20581	1.04625	1	0.960447	99.9999
Annotation Cluster 22	Enrichment Score: 0.35120737214852976
Category	Term	Count	%	PValue	Genes	List Total	Pop Hits	Pop Total	Fold Enrichment	Bonferroni	Benjamini	FDR
UP_SEQ_FEATURE	repeat:ANK 3	3	2.47934	0.351785	NM_003560, NM_024692, NM_024757	121	207	20063	2.40304	1	0.999986	99.8103
UP_SEQ_FEATURE	repeat:ANK 1	3	2.47934	0.429907	NM_003560, NM_024692, NM_024757	121	244	20063	2.03865	1	0.999996	99.9704
UP_SEQ_FEATURE	repeat:ANK 2	3	2.47934	0.431953	NM_003560, NM_024692, NM_024757	121	245	20063	2.03033	1	0.999995	99.9719
UP_KEYWORDS	ANK repeat	3	2.47934	0.456897	NM_003560, NM_024692, NM_024757	121	264	20581	1.93285	1	0.878953	99.9555
INTERPRO	IPR002110:Ankyrin repeat	3	2.47934	0.470498	NM_003560, NM_024692, NM_024757	116	255	18559	1.88225	1	0.999994	99.9826
INTERPRO	IPR020683:Ankyrin repeat-containing domain	3	2.47934	0.490641	NM_003560, NM_024692, NM_024757	116	265	18559	1.81122	1	0.999989	99.9897
SMART	SM00248:ANK	3	2.47934	0.505033	NM_003560, NM_024692, NM_024757	69	249	10057	1.75607	1	0.999998	99.9554
Annotation Cluster 23	Enrichment Score: 0.34705652835783724
Category	Term	Count	%	PValue	Genes	List Total	Pop Hits	Pop Total	Fold Enrichment	Bonferroni	Benjamini	FDR
KEGG_PATHWAY	hsa05200:Pathways in cancer	6	4.95868	0.37087	NM_002957, NM_001259, NM_000852, NM_002467, NM_002738, NM_002731	71	393	6879	1.4792	1	0.908123	99.6495
KEGG_PATHWAY	hsa05161:Hepatitis B	3	2.47934	0.436444	NM_001259, NM_002467, NM_002738	71	145	6879	2.00457	1	0.928277	99.9085
KEGG_PATHWAY	hsa05206:MicroRNAs in cancer	4	3.30579	0.561928	NM_001259, NM_002133, NM_002467, NM_002738	71	286	6879	1.35507	1	0.96173	99.9958
Annotation Cluster 24	Enrichment Score: 0.23683330894986204
Category	Term	Count	%	PValue	Genes	List Total	Pop Hits	Pop Total	Fold Enrichment	Bonferroni	Benjamini	FDR
GOTERM_BP_DIRECT	GO:0098609~cell-cell adhesion	3	2.47934	0.551725	NM_016131, NM_001202431, NM_001013251	115	271	16792	1.61643	1	0.999916	99.9996
GOTERM_MF_DIRECT	GO:0098641~cadherin binding involved in cell-cell adhesion	3	2.47934	0.580999	NM_016131, NM_001202431, NM_001013251	114	290	16881	1.53185	1	0.998578	99.9992
GOTERM_CC_DIRECT	GO:0005913~cell-cell adherens junction	3	2.47934	0.607577	NM_016131, NM_001202431, NM_001013251	116	323	18224	1.45917	1	0.993532	99.9991
Annotation Cluster 25	Enrichment Score: 0.17716267216546466
Category	Term	Count	%	PValue	Genes	List Total	Pop Hits	Pop Total	Fold Enrichment	Bonferroni	Benjamini	FDR
UP_KEYWORDS	Transit peptide	4	3.30579	0.608155	NM_000140, NM_001195104, NM_152348, NM_005729	121	536	20581	1.26934	1	0.943016	99.9993
GOTERM_CC_DIRECT	GO:0005759~mitochondrial matrix	3	2.47934	0.614304	NM_000140, NM_001195104, NM_005729	116	327	18224	1.44132	1	0.99323	99.9993
UP_SEQ_FEATURE	transit peptide:Mitochondrion	3	2.47934	0.787253	NM_000140, NM_001195104, NM_005729	121	482	20063	1.03201	1	1	100
Annotation Cluster 26	Enrichment Score: 0.09623424042604466
Category	Term	Count	%	PValue	Genes	List Total	Pop Hits	Pop Total	Fold Enrichment	Bonferroni	Benjamini	FDR
UP_SEQ_FEATURE	zinc finger region:C2H2-type 1	4	3.30579	0.647745	NM_021964, NM_007146, NM_001167583, NM_017715	121	554	20063	1.19718	1	1	100
UP_SEQ_FEATURE	zinc finger region:C2H2-type 4	4	3.30579	0.687241	NM_021964, NM_007146, NM_001167583, NM_017715	121	588	20063	1.12796	1	1	100
UP_SEQ_FEATURE	zinc finger region:C2H2-type 3	4	3.30579	0.737293	NM_021964, NM_007146, NM_001167583, NM_017715	121	636	20063	1.04283	1	1	100
GOTERM_MF_DIRECT	GO:0003676~nucleic acid binding	6	4.95868	0.795891	NM_021964, NM_007146, NM_001172699, NM_001167583, NM_017715, NM_001178137	114	985	16881	0.902004	1	0.999964	100
UP_SEQ_FEATURE	zinc finger region:C2H2-type 6	3	2.47934	0.804989	NM_007146, NM_001167583, NM_017715	121	501	20063	0.992874	1	1	100
INTERPRO	IPR013087:Zinc finger C2H2-type/integrase DNA-binding domain	4	3.30579	0.822674	NM_021964, NM_007146, NM_001167583, NM_017715	116	712	18559	0.898828	1	1	100
UP_SEQ_FEATURE	zinc finger region:C2H2-type 5	3	2.47934	0.844845	NM_007146, NM_001167583, NM_017715	121	550	20063	0.904418	1	1	100
INTERPRO	IPR015880:Zinc finger, C2H2-like	4	3.30579	0.8563	NM_021964, NM_007146, NM_001167583, NM_017715	116	762	18559	0.83985	1	1	100
INTERPRO	IPR007087:Zinc finger, C2H2	4	3.30579	0.877502	NM_021964, NM_007146, NM_001167583, NM_017715	116	799	18559	0.800958	1	1	100
UP_SEQ_FEATURE	zinc finger region:C2H2-type 2	3	2.47934	0.886379	NM_021964, NM_007146, NM_017715	121	615	20063	0.808829	1	1	100
SMART	SM00355:ZnF_C2H2	4	3.30579	0.897694	NM_021964, NM_007146, NM_001167583, NM_017715	69	762	10057	0.765111	1	1	100
Annotation Cluster 27	Enrichment Score: 0.08238789512652185
Category	Term	Count	%	PValue	Genes	List Total	Pop Hits	Pop Total	Fold Enrichment	Bonferroni	Benjamini	FDR
GOTERM_CC_DIRECT	GO:0005887~integral component of plasma membrane	11	9.09091	0.402737	NM_014499, NM_001040280, NM_001065, NM_000876, NM_001242, NM_001005340, NM_001243, NM_018103, NM_032012, NM_014331, NM_005688	116	1415	18224	1.2213	1	0.964311	99.8384
UP_SEQ_FEATURE	disulfide bond	17	14.0496	0.685257	NM_014499, NM_001040280, NM_001065, NM_001242, NM_021181, NM_001195104, NM_080725, NM_000876, NM_001018054, NM_001202431, NM_001244938, NM_001013251, NM_001146030, NM_001243, NM_001093771, NM_004864, NM_004751	121	2917	20063	0.966325	1	1	100
UP_KEYWORDS	Receptor	9	7.43802	0.754196	NM_002957, NM_014499, NM_001065, NM_000876, NM_001242, NM_001018054, NM_021181, NM_006320, NM_001243	121	1648	20581	0.928895	1	0.983628	100
UP_KEYWORDS	Disulfide bond	18	14.876	0.804659	NM_014499, NM_001040280, NM_001065, NM_001242, NM_021181, NM_001195104, NM_014331, NM_080725, NM_000876, NM_001018054, NM_001202431, NM_001244938, NM_001013251, NM_001146030, NM_001243, NM_001093771, NM_004864, NM_004751	121	3434	20581	0.891566	1	0.990498	100
UP_SEQ_FEATURE	transmembrane region	26	21.4876	0.88879	NM_014499, NR_040241, NM_001065, NM_001242, NM_001344, NM_021181, NM_001198696, NM_001005340, NM_018103, NM_005689, NM_005688, NM_017925, NM_002249, NM_001018054, NM_006320, NM_001013251, NM_001040280, NM_032012, NM_025268, NM_014331, NM_000876, NM_006808, NM_001243, NM_030984, NM_004751, NM_001242534	121	5056	20063	0.852662	1	1	100
UP_SEQ_FEATURE	glycosylation site:N-linked (GlcNAc...)	21	17.3554	0.907396	NM_014499, NM_152890, NM_001040280, NM_001065, NM_001242, NM_021181, NM_001005340, NM_015548, NM_018103, NM_032012, NM_005688, NM_014331, NM_017925, NM_000876, NM_001018054, NM_001013251, NM_001146030, NM_001243, NM_004864, NM_004751, NM_001242534	121	4234	20063	0.822392	1	1	100
UP_KEYWORDS	Glycoprotein	21	17.3554	0.943634	NM_014499, NM_152890, NM_001040280, NM_001065, NM_001242, NM_005124, NM_002467, NM_021181, NM_001005340, NM_001166007, NM_032012, NM_005688, NM_014331, NM_000876, NM_001018054, NM_001013251, NM_001146030, NM_001243, NM_004864, NM_004751, NM_001242534	121	4551	20581	0.784862	1	0.999492	100
UP_SEQ_FEATURE	topological domain:Extracellular	10	8.26446	0.989785	NM_014499, NM_001040280, NM_001065, NM_001242, NM_001018054, NM_021181, NM_001013251, NM_001005340, NM_001243, NM_014331	121	2787	20063	0.594941	1	1	100
UP_SEQ_FEATURE	topological domain:Cytoplasmic	13	10.7438	0.990824	NM_014499, NM_001040280, NM_001065, NM_000876, NM_001242, NM_006808, NM_001018054, NM_021181, NM_001013251, NM_001005340, NM_001243, NM_004751, NM_014331	121	3456	20063	0.623706	1	1	100
UP_KEYWORDS	Signal	15	12.3967	0.995321	NM_001040280, NM_152890, NM_001065, NM_001242, NM_021181, NM_001005340, NM_001136140, NM_001040402, NM_001013839, NM_000876, NM_001018054, NM_001146030, NM_001243, NM_004864, NM_152348	121	4160	20581	0.613309	1	0.999999	100
UP_SEQ_FEATURE	signal peptide	11	9.09091	0.997383	NM_152890, NM_001040280, NM_001065, NM_000876, NM_001242, NM_001018054, NM_021181, NM_001005340, NM_001243, NM_001146030, NM_004864	121	3346	20063	0.545101	1	1	100
Annotation Cluster 28	Enrichment Score: 0.03586511441599861
Category	Term	Count	%	PValue	Genes	List Total	Pop Hits	Pop Total	Fold Enrichment	Bonferroni	Benjamini	FDR
UP_KEYWORDS	Immunoglobulin domain	3	2.47934	0.831321	NM_001040280, NM_021181, NM_001146030	121	546	20581	0.934565	1	0.992854	100
INTERPRO	IPR007110:Immunoglobulin-like domain	3	2.47934	0.954968	NM_001040280, NM_021181, NM_001146030	116	771	18559	0.622535	1	1	100
INTERPRO	IPR013783:Immunoglobulin-like fold	3	2.47934	0.983212	NM_001040280, NM_021181, NM_001146030	116	951	18559	0.504705	1	1	100
